# Supplementary material for: Peripheral Blood Microbiome Analysis via Noninvasive Prenatal Testing Reveals the Complexity of Circulating Microbial Cell-Free DNA
Source: Microbiol Spectr. 2022 May 24;10(3):e00414-22. doi: 10.1128/spectrum.00414-22 (PMC9241824; doi:10.1128/spectrum.00414-22)
Supplement: SUPPLEMENTAL FILE 1 — Table S1. Download spectrum.00414-22-s001.xlsx, XLSX file, 1.8 MB [file spectrum.00414-22-s001.xlsx]

## Sheet: suppl-table1-figure6-node
nodeName	altName	bactvir	moduleColors.inModule.
Abiotrophia	1	1	blue
Acidimicrobium	4	1	turquoise
Acidothermus	7	1	turquoise
Acinetobacter	9	1	brown
Actinosynnema	13	1	turquoise
Aerococcus	14	1	turquoise
Aeromicrobium	15	1	turquoise
Aeromonas	16	1	brown
Aggregatibacter	18	1	blue
Alkalilimnicola	22	1	turquoise
Alpha	23	1	turquoise
Amycolatopsis	24	1	turquoise
Anaerococcus	26	1	blue
Anaeromyxobacter	28	1	turquoise
Arcanobacterium	31	1	blue
Arcobacter	32	1	turquoise
Aromatoleum	33	1	turquoise
Arthrobacter	34	1	turquoise
Aurantimonas	36	1	turquoise
Azorhizobium	37	1	turquoise
Bacillus	39	1	brown
Bermanella	42	1	turquoise
Beutenbergia	43	1	turquoise
Blastopirellula	44	1	turquoise
Brachybacterium	46	1	turquoise
Brevibacterium	48	1	blue
Brucella	49	1	blue
Caminibacter	55	1	blue
Capnocytophaga	57	1	blue
Catenulispora	60	1	turquoise
Catonella	61	1	blue
Cellulomonas	62	1	turquoise
Chitinophaga	63	1	turquoise
Chromobacterium	64	1	brown
Chromohalobacter	65	1	turquoise
Citreicella	67	1	turquoise
Citrobacter	68	1	brown
Clavibacter	70	1	turquoise
Conexibacter	74	1	turquoise
Corynebacterium	76	1	blue
Cronobacter	77	1	brown
Desulfomicrobium	80	1	turquoise
Desulfovibrio	81	1	brown
Dichelobacter	83	1	turquoise
Dickeya	84	1	brown
Dinoroseobacter	85	1	turquoise
Dokdonia	86	1	turquoise
Dyadobacter	88	1	turquoise
Edwardsiella	89	1	brown
Enterobacter	93	1	brown
Erwinia	95	1	brown
Erythrobacter	97	1	turquoise
Exiguobacterium	99	1	turquoise
Finegoldia	102	1	blue
Flavobacteriaceae	103	1	turquoise
Flavobacterium	104	1	turquoise
Frankia	105	1	turquoise
Fulvimarina	106	1	turquoise
Gardnerella	107	1	brown
Gemmatimonas	109	1	turquoise
Geodermatophilus	110	1	turquoise
Gloeobacter	111	1	turquoise
Gordonia	113	1	turquoise
Gramella	114	1	turquoise
Granulicatella	115	1	blue
Haemophilus	116	1	blue
Hirschia	119	1	blue
Hyphomonas	122	1	turquoise
Janibacter	123	1	turquoise
Jannaschia	124	1	turquoise
Jonesia	125	1	turquoise
Kineococcus	126	1	turquoise
Kocuria	130	1	turquoise
Kribbella	131	1	turquoise
Ktedonobacter	132	1	turquoise
Kytococcus	133	1	blue
Lactobacillus	134	1	turquoise
Lawsonia	135	1	yellow
Leeuwenhoekiella	136	1	turquoise
Legionella	137	1	turquoise
Leifsonia	138	1	turquoise
Leptolyngbya	139	1	turquoise
Leuconostoc	141	1	turquoise
Loktanella	142	1	turquoise
Magnetospirillum	144	1	turquoise
Mannheimia	145	1	yellow
Marine	146	1	turquoise
Marinobacter	147	1	brown
Mesorhizobium	148	1	turquoise
Methylobacterium	151	1	turquoise
Micromonospora	152	1	turquoise
Microscilla	153	1	turquoise
Mobiluncus	155	1	blue
Mycobacterium	157	1	turquoise
Myxococcus	159	1	turquoise
Nakamurella	160	1	turquoise
Neisseria	161	1	blue
Neptuniibacter	162	1	brown
Nitrobacter	163	1	turquoise
Nitrococcus	164	1	blue
Nitrosospira	166	1	turquoise
Nocardia	167	1	turquoise
Nocardioides	168	1	turquoise
Oceanibulbus	170	1	turquoise
Oceanicola	171	1	turquoise
Opitutaceae	173	1	turquoise
Opitutus	174	1	turquoise
Pasteurella	180	1	blue
Peptoniphilus	182	1	blue
Peptostreptococcus	183	1	blue
Phaeobacter	184	1	turquoise
Phenylobacterium	185	1	turquoise
Pirellula	187	1	turquoise
Planctomyces	188	1	turquoise
Plesiocystis	189	1	turquoise
Polaribacter	190	1	turquoise
Porphyromonas	192	1	blue
Propionibacterium	194	1	blue
Proteus	196	1	brown
Providencia	197	1	brown
Psychrobacter	198	1	turquoise
Psychromonas	199	1	turquoise
Pyramidobacter	200	1	blue
Renibacterium	201	1	turquoise
Rhodobacter	202	1	turquoise
Rhodobacterales	203	1	turquoise
Rhodococcus	204	1	turquoise
Rhodothermus	207	1	turquoise
Roseobacter	209	1	turquoise
Roseomonas	210	1	turquoise
Roseovarius	211	1	turquoise
Ruegeria	213	1	turquoise
Saccharomonospora	215	1	turquoise
Saccharophagus	216	1	turquoise
Saccharopolyspora	217	1	turquoise
Sagittula	218	1	turquoise
Salinispora	219	1	turquoise
Salmonella	220	1	brown
Sanguibacter	222	1	turquoise
Segniliparus	223	1	turquoise
Selenomonas	224	1	blue
Serratia	225	1	brown
Shewanella	226	1	brown
Shigella	227	1	brown
Silicibacter	229	1	turquoise
Sinorhizobium	230	1	turquoise
Sodalis	232	1	brown
Solibacter	234	1	turquoise
Sorangium	235	1	turquoise
Sphaerobacter	236	1	turquoise
Sphingopyxis	237	1	turquoise
Stackebrandtia	238	1	turquoise
Staphylococcus	239	1	blue
Starkeya	241	1	turquoise
Streptobacillus	244	1	blue
Streptosporangium	248	1	turquoise
Sulfitobacter	250	1	turquoise
Symbiobacterium	251	1	turquoise
Thermanaerovibrio	252	1	brown
Thermobifida	253	1	turquoise
Thermobispora	254	1	turquoise
Thermodesulfovibrio	255	1	turquoise
Thermomicrobium	256	1	turquoise
Thermomonospora	257	1	turquoise
Thermosinus	258	1	turquoise
Thioalkalivibrio	259	1	turquoise
Thiobacillus	260	1	turquoise
Thiomicrospira	261	1	turquoise
Tolumonas	262	1	turquoise
Truepera	265	1	turquoise
Tsukamurella	266	1	turquoise
Unidentified	267	1	turquoise
Veillonella	269	1	blue
Verrucomicrobium	270	1	turquoise
Vibrio	271	1	brown
Xenorhabdus	275	1	brown
Xylanimonas	276	1	turquoise
Yersinia	277	1	brown
Zunongwangia	278	1	turquoise
Zymomonas	279	1	turquoise
Acanthocystis turfacea Chlorella virus 1	2	0	turquoise
Actinomyces phage	11	0	blue
Actinoplanes phage	12	0	turquoise
Aeromonas phage	17	0	brown
Enterobacteria phage	94	0	brown
Haemophilus phage	117	0	blue
Kluyvera phage	129	0	brown
Lymantria dispar MNPV	143	0	brown
Morganella phage	156	0	brown
Mycobacterium phage	158	0	turquoise
Porcine endogenous retrovirus E	191	0	brown
Propionibacterium phage	195	0	blue
Salmonella phage	221	0	brown
Sodalis phage	233	0	brown
Staphylococcus phage	240	0	blue
Streptomyces phage	247	0	turquoise
Trichodysplasia spinulosa-associated polyomavirus	264	0	brown
Vibrio phage	272	0	turquoise

## Sheet: Table 1. Population-level stati
Official Name	orgID	orgName	clinicalFreq	rpkmRef	rpkmMax	popFreq
Toxoplasma gondii	NA	Toxoplasma gondii	2.2%†	0	0.000116249	0.00409856
Rubella virus	VIRL|gi|9790308|ref|NC_001545.1|	Rubella virus	1.6%†	NA	NA	NA
Cytomegalovirus	>VIRL|gi|155573622|ref|NC_006273.2|	Human herpesvirus 5	1.6%†	0	0.199486	0.00526411
Herpes simplex virus	>VIRL|gi|9629378|ref|NC_001806.1|	Human herpesvirus 1	1.6%†	0	0.0060602	0.000506348
	>VIRL|gi|9629267|ref|NC_001798.1|	Human herpesvirus 2	1.1%†	0	0.00533605	5.73225e-05
Human parvovirus	>VIRL|gi|9632996|ref|NC_000883.1|	Human parvovirus B19	8.1%†	0	1.90497	3.8215e-05
Treponema pallidum	>BACT_1204	Treponema pallidum subsp. pallidum SS14	4.36%§	0	0	0
Hepatitis B Virus	>VIRL|gi|21326584|ref|NC_003977.1|	Hepatitis B virus	35.61%§	0	12.6027	0.00794872
Toxoplasma gondii is not part of HMP thus no orgName and orgID provided.
Rubella virus is also not detected as it is an RNA virus, which doesn’t fit in the NIPT library protocol.
† data taken from [10].
§ data taken from [11].

## Sheet: #REGION
Province	Count	Toxo	CMV	HSV	HBV	HPV	EBV	abbv
安徽省	2739	0.00292077	0.00511135	0	0.00803213	0.000365097	0	AH
Beijing	6395	0.00344019	0.00484754	0.000312744	0.00344019	0.000469116	0	BJ
Fujian	3909	0.0051164	0.0063955	0.00051164	0.0194423	0.00153492	0.00051164	FJ
Gansu	193	0	0	0	0.00518135	0	0	GS
Guandong	2672	0.00336826	0.00711078	0	0.0149701	0.00149701	0.000374251	GD
Guangxi	641	0.00624025	0.00312012	0	0.0109204	0	0	GX
Guizhou	162	0.0123457	0.00617284	0	0.0123457	0	0	GZ
Hainan	112	0.00892857	0	0	0.0357143	0	0	HN
Hebei	4139	0.00531529	0.00338246	0.000241604	0.00724813	0.000241604	0.000241604	HEB
Henan	4664	0.00407376	0.00471698	0	0.00493139	0.000643225	0.000214408	HEN
Heilongjiang	201	0.00497512	0	0	0.00995025	0	0.00497512	HLJ
Liaoning	1667	0.00119976	0.00479904	0	0.00419916	0.00179964	0	LN
Hubei	10067	0.00377471	0.00615874	0.000596007	0.0086421	0.000794676	9.93345e-05	HUB
Hunan	1697	0.00648203	0.00766058	0	0.0111962	0.000589275	0	HUN
Jilin	817	0.00244798	0.00489596	0	0.00367197	0.00244798	0	JL
Jiangsu	10797	0.00370473	0.00602019	0.000833565	0.00685376	0.000833565	9.26183e-05	JS
Jiangxi	497	0.00201207	0.00402414	0	0.0120724	0.00201207	0	JX
Ningxia	41	0	0	0	0	0	0	NX
Shandong	12591	0.00357398	0.00301803	0.000317687	0.00659201	0.000476531	0.000158844	SD
Shanxii	1364	0.00513196	0.00366569	0	0.00366569	0.000733138	0	SXI
ShanXi	1400	0.000714286	0.00428571	0	0.00428571	0	0.000714286	SX
Shanghai	2453	0.0057073	0.00529963	0	0.00774562	0	0	SH
Sichuan	5369	0.00279382	0.00633265	0.000931272	0.00894021	0.000745018	0.000558763	SC
Tianjing	439	0	0.00911162	0	0	0	0.0022779	TJ
Xinjiang	5358	0.00485256	0.0091452	0.0035461	0.00653229	0.00634565	0	XJ
Yunnan	1508	0.0066313	0.00397878	0.00066313	0.0119363	0.00066313	0	YN
Zhejiang	3496	0.00457666	0.00314645	0.000858124	0.0102975	0.00114416	0	ZJ
Chongqing	3070	0.00390879	0.00814332	0.000977199	0.00684039	0.000325733	0	CQ
